# Supplementary material for: Predicting the body core temperature of recreational athletes at the end of a 10 km self‐paced run under environmental heat stress
Source: Exp Physiol. 2023 Apr 5;108(6):852–64. doi: 10.1113/EP091017 (PMC10988464; doi:10.1113/EP091017)
Supplement: Supplementary file 1 — Statistical Summary Document [file EPH-108-852-s001.xlsx]

## Sheet: Statistical Summary Table
Statistical Summary Document
Manuscript Title: Predicting the body core temperature of recreational athletes at the end of a 10 km self-paced running under environmental heat stress
Authors: Marcelo T. Andrade, Matheus M. S. Nunes-Leite, Rúbio S. Bruzzi, Carlos H. Souza, João P. Uendeles-Pinto, Luciano S. Prado, Danusa D. Soares, Dawit A. P. Gonçalves, Candido C. Coimbra, & Samuel P. Wanner
Animal model used, if applicable: Not applicable
Underlying hypothesis: We hypothesized that environmental heat stress, cardiovascular strain, cutaneous heat loss, average running speed, and VO2MAX would, collectively, predict the body core temperature value attained at the end of a 10 km race.
Definitions of ‘n’: n = the number of individual recordings analyzed using repeated measures one-way ANOVAs or multiple linear regressions.
Statistical summary table:
Experimental question number	Finding/ conclusion	Experimental location/variable	Mean value	Standard Deviation	n	Units	Statistical test	Data comparisons	Main effect	Post-hoc results	Figure/table in which data are presented	Any other experimental factors	Comments
Multiple tests of the same question are shown in different rows		e.g. cortex vs cerebellum or genotype	(or other summary statistic)	(SD)	(value)			e.g. WT vs KO				e.g. subjects’ age or sex	e.g. observation
(1) Are there changes in physiological variables and average running speed during a 10 km self-paced run under environmental heat stress?	Body core temperature (TCORE) increased at the 2nd km compared to pre-exercise and continued to increase gradually throughout the 10 km time trial.	TCORE	38.2	1.0	75	°C	Repeated measures one-way ANOVA, followed by the Tukey’s post hoc test	TCORE across distance traveled	< 0.001	1 vs. 0 km: 0.548 2 vs. 0 km: < 0.001 3 vs. 0 km: < 0.001 4 vs. 0 km: < 0.001 5 vs. 0 km: < 0.001 6 vs. 0 km: < 0.001 7 vs. 0 km: < 0.001 8 vs. 0 km: < 0.001 9 vs. 0 km: < 0.001 10 vs. 0 km: < 0.001	Figure 1 B
(1) Are there changes in physiological variables and average running speed during a 10 km self-paced run under environmental heat stress?	Mean skin temperature (TSKIN) was modified over the running protocol; however, the post hoc test failed to reveal differences in pairwise comparisons.	TSKIN	33.9	2.2	75	°C	Repeated measures one-way ANOVA, followed by the Tukey’s post hoc test	Mean TSKIN across distance traveled	0.021	1 vs. 0 km: 1.000 2 vs. 0 km: 1.000 3 vs. 0 km: 1.000 4 vs. 0 km: 1.000 5 vs. 0 km: 0.997 6 vs. 0 km: 0.952 7 vs. 0 km: 0.816 8 vs. 0 km: 0.699 9 vs. 0 km: 0.440 10 vs. 0 km: 0.355	Table 1 and Figure 1 D
(1) Are there changes in physiological variables and average running speed during a 10 km self-paced run under environmental heat stress?	TCORE-to-TSKIN difference was higher from the 6th km onwards than at pre-exercise.	TCORE-to-TSKIN difference	4.3	2.3	75	°C	Repeated measures one-way ANOVA, followed by the Student’s t-test post hoc test	TCORE-to-TSKIN difference across distance traveled	< 0.001	1 vs. 0 km: 0.991 2 vs. 0 km: 0.972 3 vs. 0 km: 0.885 4 vs. 0 km: 0.382 5 vs. 0 km: 0.121 6 vs. 0 km: 0.034 7 vs. 0 km: 0.007 8 vs. 0 km: 0.001 9 vs. 0 km: < 0.001 10 vs. 0 km: < 0.001	Table 1 and Figure 1 F
(1) Are there changes in physiological variables and average running speed during a 10 km self-paced run under environmental heat stress?	The running speed of participants did not vary significantly during the 10 km time trial.	Average speed	11.2	1.7	75	km.h-1	Repeated measures one-way ANOVA, followed by the Tukey’s post hoc test	Average speed across distance traveled	0.155	non-significant	Table 1 and Figure 2 B
(1) Are there changes in physiological variables and average running speed during a 10 km self-paced run under environmental heat stress?	Heart rate (HR) increased at the 1st km compared to pre-exercise and continued to increase gradually throughout the exercise session.	HR	156	31	75	bpm	Repeated measures one-way ANOVA, followed by the Tukey’s post hoc test	HR across distance traveled	< 0.001	1 vs. 0 km: < 0.001 2 vs. 0 km: < 0.001 3 vs. 0 km: < 0.001 4 vs. 0 km: < 0.001 5 vs. 0 km: < 0.001 6 vs. 0 km: < 0.001 7 vs. 0 km: < 0.001 8 vs. 0 km: < 0.001 9 vs. 0 km: < 0.001 10 vs. 0 km: < 0.001	Table 1 and Figure 2 D
		Model summary				Change statistics		Coefficients
Experimental question number	Finding/ conclusion	Model summary	Adjusted R2	Standard error of the estimate	n	F change	Sig. F change	Standardized beta coefficients	t	Sig.	Collinearity statistics: tolerance / VIF	Figure/table in which data are presented	Statistical test
(2) Which factors predict the TCORE attained at the end of the 10 km time trial under environmental heat stress?	This analysis led to an adjusted R2 = 0.876 and SEE = 0.187. However, multicollinearity was observed between the mean TSKIN and TCORE-to-TSKIN difference [tolerance < 0.10 (0.09 for both variables) and variance inflation factor > 10 (107.2 and 106.6, respectively)].	Dependent variable: end-TCORE; Predictors: WBGT, running speed, initial TCORE, body mass, TCORE-to-TSKIN difference, mean TSKIN, sweat rate, VO2MAX, HR, and ∆BM%	0.876	0.187	75	53417	< 0.001	0.195 0.190 -0.414 0.060 5.781 5.528 -0.137 0.148 0.149 -0.033	Constant: 1.647 3.716 3.148 -5.789 1.364 13.692 13.059 -1.743 2.620 2.938 -0.689	Constant: 0.104 < 0.001 0.002 < 0.001 0.177 < 0.001 < 0.001 0.086 0.011 0.005 0.494	0.605 / 1.652 0.461 / 2.171 0.327 / 3.060 0.862 / 1.160 0.009 / 106.643 0.009 / 107.199 0.271 / 3.684 0.523 / 1.912 0.647 / 1.545 0.739 / 1.354	Results section (text)	Forced-entry regression model
(2) Which factors predict the TCORE attained at the end of the 10 km time trial under environmental heat stress?	The regression model that included TSKIN as an independent variable had an adjusted R2 = 0.521 and a standard error of the estimate = 0.367. However, the change statistics showed that pre-exercise body mass (F change = 0.134; p = 0.715), sweat rate (F change = 0.706; p = 0.404), and maximum oxygen consumption (VO2MAX: F change = 0.189; p = 0.665) did not contribute to increasing the adjusted R2.	Dependent variable: end-TCORE; Predictors: WBGT, running speed, initial TCORE, body mass, mean TSKIN, sweat rate, VO2MAX, HR, and ∆BM%	0.521	0.367	75	15.005 2.313 18.481 0.134 1.434 0.706 0.189 28.583 1.372	< 0.001 0.133 < 0.001 0.715 0.235 0.404 0.665 < 0.001 0.246	0.295 0.201 0.328 -0.034 -0.165 -0.260 0.206 0.467 0.107	Constant: 3.026 2.878 1.692 3.570 -0.392 -1.061 -1.696 1.858 5.258 1.172	Constant: 0.004 0.005 0.095 0.001 0.696 0.293 0.095 0.068 < 0.001 0.246	0.617 / 1.621 0.461 / 2.171 0.767 / 1.303 0.883 / 1.132 0.267 / 3.746 0.276 / 3.629 0.526 / 1.902 0.819 / 1.222 0.775 / 1.290	Supplementary material (text)	Hierarchical multiple linear regression analysis
(2) Which factors predict the TCORE attained at the end of the 10 km time trial under environmental heat stress?	Removing body mass generated the most robust statistical model with eight independent variables. This analysis led to the following regression equation, with an adjusted R2 = 0.527 and a standard error of the estimate = 0.365.	Dependent variable: end-TCORE; Predictors: WBGT, running speed, initial TCORE, mean TSKIN, sweat rate, VO2MAX, HR, and ∆BM%	0.527	0.365	75	15.005 2.313 18.481 1.243 0.905 0.228 28.988 1.364	< 0.001 0.133 < 0.001 0.269 0.345 0.634 < 0.001 0.247	0.300 0.207 0.332 -0.182 -0.270 0.211 0.468 0.106	Constant: 3.021 2.972 1.779 3.665 -1.226 -1.800 1.925 5.296 1.168	Constant: 0.004 0.004 0.080 < 0.001 0.224 0.077 0.058 < 0.001 0.247	0.627 / 1.594 0.471 / 2.125 0.778 / 1.285 0.289 / 3.456 0.284 / 3.524 0.532 / 1.879 0.819 / 1.221 0.776 / 1.289	Supplementary figure 1	Hierarchical multiple linear regression analysis
(2) Which factors predict the TCORE attained at the end of the 10 km time trial under environmental heat stress?	The regression with nine independent variables (WBGT, running speed, initial TCORE, body mass, TCORE-to-TSKIN difference, sweat rate, VO2MAX, HR, and %∆BM) led to an adjusted R2 = 0.553. However, the change statistics showed that pre-exercise body mass (F change = 0.134; p = 0.715), TCORE-to-TSKIN difference (F change = 0.063; p = 0.803), and VO2MAX (F change = 0.510; p = 0.478) did not contribut…	Dependent variable: end-TCORE; Predictors: WBGT, running speed, initial TCORE, body mass, TCORE-to-TSKIN difference, sweat rate, VO2MAX, HR, and ∆BM%	0.553	0.355	75	15.005 2.313 18.481 0.134 0.063 4.449 0.510 30.762 1.947	< 0.001 0.133 < 0.001 0.715 0.803 0.039 0.478 < 0.001 0.168	0.327 0.244 0.277 0.002 0.364 -0.396 0.228 0.462 0.122	Constant: 3.246 3.339 2.140 3.027 0.022 2.427 -2.749 2.136 5.421 1.395	Constant: 0.002 0.001 0.036 0.004 0.982 0.018 0.008 0.036 < 0.001 0.168	0.628 / 1.592 0.463 / 2.161 0.722 / 1.386 0.871 / 1.148 0.268 / 3.726 0.291 / 3.439 0.529 / 1.890 0.832 / 1.202 0.789 / 1.268	Results section (text)	Hierarchical multiple linear regression analysis
(2) Which factors predict the TCORE attained at the end of the 10 km time trial under environmental heat stress?	Removing body mass generated the most robust statistical model with eight independent variables (Table 2). This analysis led to the following regression equation, with an adjusted R2 = 0.560 and SEE = 0.352.	Dependent variable: end-TCORE; Predictors: WBGT, running speed, initial TCORE, TCORE-to-TSKIN difference, sweat rate, VO2MAX, HR, and ∆BM%	0.560	0.352	75	15.005 2.313 18.481 0.031 4.683 0.497 31.259 1.983	< 0.001 0.133 < 0.001 0.862 0.034 0.483 < 0.001 0.164	0.327 0.244 0.277 0.363 -0.395 0.228 0.462 0.122	Constant: 3.319 3.389 2.178 3.052 2.557 -2.812 2.163 5.463 1.408	Constant: 0.001 0.001 0.033 0.003 0.013 0.006 0.034 < 0.001 0.164	0.638 / 1.566 0.473 / 2.112 0.723 / 1.382 0.295 / 3.389 0.301 / 3.327 0.535 / 1.867 0.832 / 1.202 0.790 / 1.266	Table 2 and Figure 3	Hierarchical multiple linear regression analysis
(2) Which factors predict the TCORE attained at the end of the 10 km time trial under environmental heat stress?	In the analysis with eight independent variables, 11 of the 75 recordings were made late afternoon/early evening. Therefore, we found it essential to exclude these 11 recordings and thus verify whether they have influenced our findings. The adjusted R2 was relatively similar between the analyses that included all recordings and only the recordings in the morning (0.560 vs. 0.543).	Dependent variable: end-TCORE; Predictors: WBGT, running speed, initial TCORE, TCORE-to-TSKIN difference, sweat rate, VO2MAX, HR, and ∆BM%	0.543	0.331	64	13.196 1.511 13.421 0.003 8.735 2.658 17.671 2.232	0.001 0.224 0.001 0.960 0.005 0.109 < 0.001 0.141	0.386 0.267 0.288 0.507 -0.512 0.292 0.370 0.141	Constant: 3.166 3.774 2.192 2.866 3.182 -3.344 2.467 3.989 1.494	Constant: 0.003 < 0.001 0.033 0.006 0.002 0.001 0.017 < 0.001 0.141	0.694 / 1.441 0.489 / 2.044 0.717 / 1.395 0.286 / 3.501 0.309 / 3.237 0.517 / 1.934 0.842 / 1.187 0.818 / 1.222	Results section (text)	Hierarchical multiple linear regression analysis
(2) Which factors predict the TCORE attained at the end of the 10 km time trial under environmental heat stress?	Notwithstanding, the adjusted R2 was also relatively similar between the analyses that included all recordings and the 69 recordings obtained in men (0.560 vs. 0.574), thus suggesting that sex was not a confounding factor in our analysis.	Dependent variable: end-TCORE; Predictors: WBGT, running speed, initial TCORE, TCORE-to-TSKIN difference, sweat rate, VO2MAX, HR, and ∆BM%	0.574	0.354	69	15.043 3.455 18.031 0.010 3.546 0.445 28.827 1.872	< 0.001 0.068 < 0.001 0.922 0.064 0.507 < 0.001 0.176	0.349 0.264 0.252 0.375 -0.441 0.202 0.472 0.130	Constant: 3.293 3.511 2.359 2.757 2.657 -2.876 2.057 5.390 1.368	Constant: 0.002 0.001 0.022 0.008 0.010 0.006 0.044 < 0.001 0.176	0.635 / 1.575 0.501 / 1.995 0.749 / 1.334 0.314 / 3.184 0.266 / 3.753 0.652 / 1.535 0.817 / 1.225 0.689 / 1.451	Results section (text)	Hierarchical multiple linear regression analysis
(2) Which factors predict the TCORE attained at the end of the 10 km time trial under environmental heat stress?	The first analysis included five practical variables of the seven independent variables that reached statistical significance in our final model described in Figure 3. The practical variables were unrelated to TCORE measurement and included: HR, sweat rate, WBGT, running speed, and VO2MAX. This analysis had an adjusted R2 = 0.435 and SEE = 0.399.	Dependent variable: end-TCORE; Predictors: HR, sweat rate, WBGT, running speed, and VO2MAX	0.435	0.399	75	30.433 2.742 12.605 2.587 3.885	< 0.001 0.102 0.001 0.112 0.053	0.548 -0.030 0.304 0.023 0.232	Constant: 25.559 5.966 -0.297 2.986 0.199 1.971	Constant: < 0.001 < 0.001 0.767 0.004 0.843 0.053	0.905 / 1.105 0.727 / 1.375 0.737 / 1.358 0.574 / 1.743 0.553 / 1.807	Results section (text)	Hierarchical multiple linear regression analysis using practical (i.e., non-invasive) variables
(2) Which factors predict the TCORE attained at the end of the 10 km time trial under environmental heat stress?	The second analysis included the two practical variables identified as significant predictors by Eggenberger et al. (2018) and had an adjusted R2 = 0.309 and SEE = 0.441.	Dependent variable: end-TCORE; Predictors: HR, and TCHEST	0.309	0.441	75	30.433 3.573	< 0.001 0.063	0.533 0.183	Constant: 19.139 5.510 1.890	Constant: < 0.001 < 0.001 0.063	0.997 / 1.003 0.997 / 1.003	Results section (text)	Hierarchical multiple linear regression analysis using practical (i.e., non-invasive) variables
